# Supplementary material for: Mechanistic insights into the regulation of plant phosphate homeostasis by the rice SPX2 – PHR2 complex
Source: Nat Commun. 2022 Mar 24;13:1581. doi: 10.1038/s41467-022-29275-8 (PMC8948245; doi:10.1038/s41467-022-29275-8)
Supplement: Supplementary file 4 — Source Data [file 41467_2022_29275_MOESM4_ESM.xlsx]

## Sheet: Fig.2
Fig. 2c													Fig.2e

## Sheet: Fig.3
Fig.3b															Fig.3c

## Sheet: Supplementary Fig.2
Supplementary Fig.2

## Sheet: Supplementary Fig.5
Supplementary Fig.5a															Supplementary Fig.5b

## Sheet: Supplementary Fig.7
Supplementary Fig.7b

## Sheet: Supplementary Fig.8
Supplementary Fig.8b

## Sheet: Supplementary Fig.10
Supplementary Fig.10b
Supplementary Fig.10c

## Sheet: Supplementary Fig.11
Supplementary Fig.11a
				repeat 1												repeat 2											repeat 3
Supplementary Fig.11c
					repeat 1											repeat 2												repeat 3

## Sheet: Supplementary Fig.13
Supplementary Fig.13b
OsSPX2(1-267/Δ47-64)
OsSPX2(1-267/Δ47-64) + InsP6

## Sheet: Supplementary Fig.14
Supplementary Fig.14b
AtSPX2												OsSPXl											AtSPX4										OsSPX4
AtSPX2 + InsP6												OsSPXl + InsP6											AtSPX4 + InsP6										OsSPX4 + InsP6
